# Supplementary material for: Contribution of Autophagy to Cellular Iron Homeostasis and Stress Adaptation in Alternaria alternata
Source: Int J Mol Sci. 2024 Jan 17;25(2):1123. doi: 10.3390/ijms25021123 (PMC10816921; doi:10.3390/ijms25021123)
Supplement: Supplementary file 1 [file ijms-25-01123-s001.zip]

Archive with 1 entries (1 files):
- ijms-2756044-supplementary.pdf
